# Supplementary material for: Comparison of Different Machine Learning Classifiers for Glaucoma Diagnosis Based on Spectralis OCT
Source: Diagnostics (Basel). 2021 Sep 19;11(9):1718. doi: 10.3390/diagnostics11091718 (PMC8471622; doi:10.3390/diagnostics11091718)
Supplement: Supplementary file 1 [file diagnostics-11-01718-s001.zip]

Archive with 1 entries (1 files):
- diagnostics-1362707-supplementary.pdf
